# Supplementary material for: The Effects of Endosomal Toll-like Receptor Inhibitors in an EBV DNA-Exacerbated Inflammatory Bowel Disease Mouse Model
Source: Viruses. 2024 Apr 17;16(4):624. doi: 10.3390/v16040624 (PMC11054613; doi:10.3390/v16040624)
Supplement: Supplementary file 1 [file viruses-16-00624-s001.zip]

Archive with 1 entries (1 files):
- viruses-2913723-supplementary.pdf
